# Supplementary material for: Evaluation of the Street Canyon Level Air Pollution Distribution Pattern in a Typical City Block in Baoding, China
Source: Int J Environ Res Public Health. 2022 Aug 22;19(16):10432. doi: 10.3390/ijerph191610432 (PMC9408171; doi:10.3390/ijerph191610432)
Supplement: Supplementary file 1 [file ijerph-19-10432-s001.zip]

Archive with 1 entries (1 files):
- ijerph-1856876-supplementary.pdf
